# Supplementary material for: Integrated Microbiome and Metabolome Analysis Reveals Hypothalamic‐Comorbidities Related Signatures in Craniopharyngioma
Source: Adv Sci (Weinh). 2024 Sep 3;11(39):2400684. doi: 10.1002/advs.202400684 (PMC11497089; doi:10.1002/advs.202400684)
Supplement: Supplementary file 2 — Supporting Information [file ADVS-11-2400684-s003.xlsx]

## Sheet: Supplementary Table 8
No	Adducts	Formula	Name	m/z	Retention time (min)	Mode	VIP	p_value	Trend	Max Fold Change
										(FC,CP/HC)
1	M-H	C5H4N4O	Hypoxanthine	135.031	1.213	Negative	1.69748	6.31x10-13	↑	3.4345
2	M+H	C18H30O6	Monic acid	343.211	7.186	Positive	2.28062	2.83x10-21	↓	0.302308
3	M-H	C20H32O3	12 Hydroxy arachidonic acid	319.228	9.447	Negative	1.14742	2.16x10-06	↑	3.89741
4	M-H	C22H32O3	10-HDoHE	343.228	9.369	Negative	1.08248	9.79x10-06	↑	4.48071
5	M+FA-H	C8H14O4	Ethyladipic acid	219.087	3.376	Negative	1.62652	7.22x10-18	↓	0.432317
6	M-H	C17H19N5O3	Histidinyl-Tryptophan	340.142	3.622	Negative	1.60006	5.05x10-05	↓	0.286462
7	M+H	C17H33NO4	Decanoylcarnitine	316.248	7.255	Positive	1.65706	3.98x10-05	↓	0.378905
8	M+FA-H	C19H32O7	Blumenol C glucoside	417.213	6.903	Negative	1.8002	7.28x10-16	↓	0.391499
9	M+FA-H	C8H14O3	cis-4-Hydroxycyclohexylacetic acid	203.092	4.296	Negative	1.87809	1.36x10-19	↓	0.358934
10	M+H	C11H23N5O3	Valyl-Arginine	274.187	1.168	Positive	1.54963	7.13x10-06	↑	4.57074
11	M+FA-H	C13H22O4	(3S,5R,6R,7E)-3,5,6-Trihydroxy-7-megastigmen-9-one	287.15	5.787	Negative	1.56369	1.03x10-16	↓	0.474913
12	M+FA-H	C10H18O4	Sebacic acid	247.119	4.063	Negative	1.88206	5.54x10-28	↓	0.354359
13	M+NH4	C11H16O3	4-(3-hydroxybutyl)-2-methoxyphenol	214.144	4.979	Positive	1.50796	2.27x10-04	↓	0.4549
14	M-H	C25H46NO7P	LysoPE(20:3(11Z,14Z,17Z)/0:0)	502.295	9.136	Negative	1.22533	9.63x10-09	↑	2.0793
15	M+NH4	C11H16O2	Jasmolone	198.149	5.737	Positive	2.14366	8.96x10-31	↓	0.333058
16	M-H	C14H26O5	3-Hydroxytetradecanedioic acid	273.171	6.812	Negative	1.64252	5.37x10-14	↓	0.442792
17	M+H	C19H30O8	Corchoionol C 9-glucoside	387.201	7.172	Positive	1.89778	6.13x10-13	↓	0.377664
18	M+H	C9H18N2O4	Serylisoleucine	219.134	3.492	Positive	2.27654	4.42x10-06	↓	0.143005
19	M+NH4	C15H22O6	3,7,8,15-Scirpenetetrol	316.175	4.386	Positive	1.61071	3.43x10-03	↑	7.66005
20	M+H	C18H35NO4	4,8 Dimethylnonanoyl carnitine	330.264	7.475	Positive	2.07618	1.28x10-07	↓	0.240062
21	M+FA-H	C18H30O6	2,3-Dinor-6-keto-prostaglandin F1 a	387.203	7.824	Negative	2.13534	3.06x10-21	↓	0.289401
22	M+FA-H	C9H16O2	2-Hydroxy-2,6,6-trimethylcyclohexanone	201.113	6.449	Negative	2.37976	4.06x10-24	↓	0.224115
23	M-H	C9H14O4	5-(2-Methylpropyl)tetrahydro-2-oxo-3-furancarboxylic acid	185.082	4.296	Negative	1.63049	4.61x10-19	↓	0.442353
24	M+H	C26H45NO6S	Taurodeoxycholic acid	500.304	7.751	Positive	1.25397	1.41x10-03	↑	2.42684
25	M+FA-H	C10H18O3	(E)-10-Hydroxy-8-decenoic acid	231.124	5.385	Negative	1.83573	4.93x10-20	↓	0.38568
26	M+H	C11H16O4	3,4-Methyleneazelaic acid	213.112	4.11	Positive	1.93314	3.19x10-27	↓	0.383433
27	M+H	C9H12O3	1-Ipomeanol	169.086	4.289	Positive	1.86684	1.17x10-21	↓	0.410358
28	M+NH4	C13H20O3	(8alpha,10beta,11beta)-3-Hydroxy-4,15-dinor-1(5)-xanthen-12,8-olide	242.175	6.496	Positive	2.17067	3.06x10-20	↓	0.325016
29	M+H, M+Na	C19H27N3O8S	2-amino-4-({1-[(carboxymethyl)-C-hydroxycarbonimidoyl]-2-[(2,3-dihydroxy-1-phenylpropyl)sulfanyl]ethyl}-C-hydroxycarbonimidoyl)butanoic acid	458.159	6.441	Positive	3.25319	6.39x10-22	↓	0.096844
30	M+FA-H	C19H20O8S	{3-[(E)-2-[3,5-dihydroxy-4-(3-methylbut-2-en-1-yl)phenyl]ethenyl]-2,6-dihydroxyphenyl}oxidanesulfonic acid	453.086	7.123	Negative	2.02265	1.09x10-02	↑	24.2497
31	M+H	C13H23NO6	O-Adipoylcarnitine	290.159	3.588	Positive	1.18631	7.72x10-05	↑	2.35998
32	M+H	C15H18O5	2beta,9xi-Dihydroxy-8-oxo-1(10),4,11(13)-germacratrien-12,6alpha-olide	279.122	6.62	Positive	1.04417	4.03x10-05	↓	0.482974
33	M+FA-H	C15H14N2O2	10-Hydroxycarbazepine	299.104	6.254	Negative	1.25492	5.82x10-06	↓	0.490754
34	M-H	C20H32O4	Prostaglandin B1	335.223	7.928	Negative	1.6722	1.90x10-03	↑	6.53933
35	M+NH4	C10H12O	4-Phenyl-3-buten-2-ol	166.123	4.002	Positive	1.57946	4.24x10-03	↑	22.3534
36	M+NH4	C13H22O3	Riesling acetal	244.191	6.731	Positive	2.2555	9.50x10-28	↓	0.300783
37	M+H	C11H21NO3	N-Nonanoylglycine	216.159	5.737	Positive	2.23228	5.40x10-31	↓	0.307614
38	M-H	C12H22O4	Dodecanedioic acid	229.145	7.447	Negative	1.96977	3.94x10-16	↓	0.313253
39	M+NH4	C18H34N2O13	Glucosylgalactosyl hydroxylysine	504.24	8.041	Positive	1.5799	5.49x10-06	↑	2.84183
40	M-H	C21H31N3O9S	2-amino-4-({1-[(carboxymethyl)-C-hydroxycarbonimidoyl]-2-{[1-(2,6-dihydroxyphenyl)-3-hydroxy-3-methylbutan-2-yl]sulfanyl}ethyl}-C-hydroxycarbonimidoyl)butanoic acid	500.172	6.449	Negative	2.24442	2.71x10-06	↓	0.361073
41	M+H	C15H20O3	Desacetyllaurenobiolide	249.148	7.558	Positive	2.33473	4.04x10-16	↓	0.301929
42	M-H, M+FA-H	C8H14O2	4-ene-Valproic acid	187.097	5.891	Negative	2.2084	2.89x10-28	↓	0.266536
43	M+H	C11H21NO4	Isobutyryl-L-carnitine	232.154	3.74	Positive	1.34556	6.09x10-07	↑	2.34839
44	M-H	C23H32O2	1,1'-[1,11-Undecanediylbis(oxy)]bisbenzene	339.233	10.446	Negative	1.02217	1.69x10-08	↑	2.00426
45	M-H	C21H42NO7P	LysoPE(0:0/16:1(9Z))	450.263	8.668	Negative	1.51508	5.53x10-06	↑	2.81184
46	M+H, M+Na	C5H4N4O	Hypoxanthine	137.046	1.209	Positive	1.7736	1.21x10-13	↑	2.83367
47	M+H	C9H10O2	2-Phenylethyl formate	151.075	4.289	Positive	1.79832	1.51x10-21	↓	0.432805
48	M+FA-H	C11H20O4	Undecanedioic acid	261.134	4.516	Negative	1.7846	1.37x10-23	↓	0.392336
49	M+H	C20H30O3	Yucalexin P17	319.226	7.931	Positive	1.65076	7.15x10-04	↑	4.10358
50	M+FA-H	C9H16O4	Azelaic acid	233.103	4.076	Negative	1.84185	3.60x10-27	↓	0.370562
51	M+FA-H	C20H32O6	19-Hydroxy-PGE2	413.219	8.122	Negative	2.20929	1.84x10-11	↓	0.306182
52	M+H	C15H29NO4	L-Octanoylcarnitine	288.217	6.4	Positive	1.43224	1.06x10-03	↓	0.410714
53	M+H	C13H17N3O4	Asparaginyl-Phenylalanine	280.129	3.961	Positive	1.81132	1.44x10-04	↑	3.02668
54	M+FA-H	C7H12O2	Cyclohexanecarboxylic acid	173.082	5.294	Negative	2.21958	3.08x10-26	↓	0.254927
55	M+NH4	C26H36O4	Boviquinone 4	430.295	7.31	Positive	1.24857	1.52x10-04	↑	2.78131
56	M-H	C12H20O5	Polyethylene, oxidized	243.124	5.567	Negative	1.87211	8.43x10-20	↓	0.354876
57	M+H	C15H22N2O3	Phenylalanyl-Isoleucine	279.17	5.034	Positive	1.18924	1.05x10-07	↑	2.28233
58	M-H	C19H32O9	Pisumionoside	403.198	6.669	Negative	1.86535	1.14x10-19	↓	0.368518
59	M+H, M+Na	C19H32O8	9,13-Dihydroxy-4-megastigmen-3-one 9-glucoside	389.217	7.82	Positive	2.45661	1.52x10-21	↓	0.257219
60	M-H, M+FA-H	C8H12O	2,3-Dimethyl-2-cyclohexen-1-one	169.087	5.891	Negative	2.18077	4.53x10-30	↓	0.273007
61	M-H	C11H18O4	5-Hexyltetrahydro-2-oxo-3-furancarboxylic acid	213.113	5.385	Negative	1.73554	1.06x10-19	↓	0.419082
62	M+FA-H	C16H24O3	12-Oxo-2,3-dinor-10,15-phytodienoic acid	309.171	8.174	Negative	1.00079	1.80x10-06	↑	2.05236
63	M+FA-H	C20H34O7	10,11-dihydro-20-trihydroxy-leukotriene B4	431.229	7.279	Negative	1.62928	1.35x10-12	↓	0.422702
64	M+H	C11H14O3	3-Hydroxyphenyl-valeric acid	195.102	4.124	Positive	1.85091	4.47x10-25	↓	0.400944
65	M+NH4	C26H38O4	Adlupulone	432.31	8.041	Positive	1.34312	4.60x10-05	↑	2.75018
66	M+H	C10H18N2O5	Valyl-Glutamate	247.129	3.712	Positive	1.8368	1.10x10-13	↑	2.97851
67	M+NH4	C10H14O2	2-Hydroxy-p-mentha-1,8-dien-6-one	184.133	5.296	Positive	2.01194	1.05x10-23	↓	0.37523
68	M-H	C20H34O3	12(S)-HETrE	321.244	9.59	Negative	1.26431	1.57x10-05	↑	3.5827
69	M+H	C20H30O2	Eicosapentaenoic acid	303.232	9.439	Positive	1.29153	1.77x10-06	↑	4.13944
70	M-H	C10H18O5	3-Hydroxysebacic acid	217.108	4.866	Negative	1.91288	1.67x10-20	↓	0.3586
71	M-H	C14H18N2O4	L-phenylalanyl-L-hydroxyproline	277.119	3.816	Negative	1.14421	8.64x10-03	↑	3.83214
72	M+FA-H	C16H26O7	Picrocrocin	375.166	6.163	Negative	1.3934	1.56x10-07	↓	0.447858
73	M+FA-H	C9H14O	Pulegenone	183.103	6.449	Negative	2.38802	3.23x10-24	↓	0.223148
74	M+H, M+Na	C11H14NO7+	Pyridine N-oxide glucuronide	295.066	1.209	Positive	1.92059	2.24x10-11	↑	4.00975
75	M+H	C20H32O6	11-Dehydro-thromboxane B2	369.227	6.744	Positive	1.51237	4.59x10-06	↑	3.0467
76	M-H	C18H34O5	9,12,13-TriHOME	329.234	9.136	Negative	2.01129	9.38x10-17	↓	0.30815
77	M+H	C21H42NO7P	LysoPE(16:1(9Z)/0:0)	452.277	8.664	Positive	1.45585	2.65x10-05	↑	2.59438
78	M+H	C18H32O5	Corchorifatty acid F	329.232	7.53	Positive	1.78048	2.01x10-20	↓	0.447848
79	M-H	C7H12O4	3-Methyladipic acid	159.066	4.646	Negative	2.25516	4.78x10-22	↓	0.23535
80	M+FA-H	C10H18O2	9-Decenoic acid	215.129	6.968	Negative	2.45287	8.36x10-23	↓	0.208096
81	M+H	C10H16O4	alpha-Carboxy-delta-nonalactone	201.112	5.517	Positive	2.12226	1.12x10-27	↓	0.34514
82	M-H	C23H38O9	[6]-Gingerdiol 5-O-beta-D-glucopyranoside	457.245	7.759	Negative	1.87099	2.34x10-17	↓	0.36976
83	M+H	C8H14N2O3S	Cysteinyl-Proline	219.08	3.561	Positive	2.78169	9.75x10-14	↓	0.209187
84	M+FA-H	C21H34O	Cardanolmonoene	347.259	9.809	Negative	1.57205	1.90x10-06	↑	3.98786
85	M+H	C11H14O2	5-Phenylvaleric acid	179.107	5.227	Positive	1.66414	2.00x10-24	↓	0.491689
86	M+FA-H	C7H12O3	4-Hydroxycyclohexylcarboxylic acid	189.077	3.829	Negative	1.9663	1.56x10-22	↓	0.311398
87	M+H	C14H22N2O2	3-Hydroxylidocaine	251.175	5.337	Positive	1.17448	4.73x10-02	↑	13.5236
88	M-H	C9H8O7S	Caffeic acid 3-sulfate	258.992	4.594	Negative	1.84281	1.88x10-05	↓	0.360216
89	M+FA-H	C21H32O	Allylestrenol	345.244	9.512	Negative	1.45214	4.33x10-06	↑	4.19848
90	M+H	C8H15NO2S	S-Prenyl-L-cysteine	190.09	4.606	Positive	2.26572	1.38x10-21	↓	0.294934
91	M+FA-H	C14H24O4	(6R,8Z)-6-Hydroxy-3-oxotetradecenoic acid	301.166	7.305	Negative	2.68883	1.46x10-21	↓	0.166194
92	M-H	C8H12O4	2-Octenedioic acid	171.066	5.515	Negative	1.06627	5.81x10-07	↑	2.28094
93	M+FA-H	C11H17NO2	2-hydroxymexiletine	240.124	5.126	Negative	2.64409	2.51x10-28	↓	0.185958
94	M+H	C10H14O4	3,4-Methylene suberic acid	199.096	3.74	Positive	1.58692	2.87x10-15	↓	0.457341
95	M+H	C7H10	(3E,5Z)-1,3,5-Heptatriene	95.085	4.289	Positive	1.69912	1.54x10-20	↓	0.467975
96	M+H, M+Na, M+NH4	C19H32O8	Icariside B8	406.243	7.695	Positive	2.19752	5.03x10-12	↓	0.341465
97	M-H, M+FA-H	C24H40O5	3a,7a,12b-Trihydroxy-5b-cholanoic acid	407.281	7.979	Negative	1.41019	8.74x10-03	↑	4.94162
98	M+H	C16H31NO4	2,6 Dimethylheptanoyl carnitine	302.232	6.593	Positive	1.64499	1.26x10-07	↓	0.40582
99	M+FA-H	C12H22O3	3-Oxododecanoic acid	259.155	6.358	Negative	1.94977	3.10x10-15	↓	0.357517
100	M+H, M+Na	C14H15N5O6S2	Desacetylcefotaxime	414.053	4.124	Positive	2.64226	3.77x10-02	↑	23.2837
101	M+NH4	C27H42N4O4	Hovenine A	504.353	9.839	Positive	1.62781	1.54x10-13	↓	0.463848
102	M+FA-H	C15H11ClN2O	Nordiazepam	315.054	6.968	Negative	2.50798	1.57x10-26	↓	0.208349
103	M+NH4	C17H17NO5	Citpressine II	333.144	4.22	Positive	1.74674	3.58x10-09	↓	0.375521
104	M+H, M+NH4, M+Na	C16H28O6	Perilloside C	317.196	8.263	Positive	1.86393	1.33x10-13	↓	0.423488
105	M-H	C5H6O3	cis-Acetylacrylate	113.024	5.515	Negative	1.63395	2.63x10-27	↓	0.454826
106	M+FA-H	C7H12O	trans-2-trans-4-Heptadien-1-ol	157.087	6.501	Negative	1.11825	1.46x10-04	↑	4.66893
107	M+FA-H	C6H10O3	2-Methyl-3-ketovaleric acid	175.061	3.272	Negative	1.95591	4.56x10-17	↓	0.300519
108	M-H	C20H30O3	12-HEPE	317.212	9.136	Negative	2.20484	1.56x10-08	↑	6.16683
109	M+FA-H	C12H22O2	5Z-Dodecenoic acid	243.16	7.863	Negative	1.50053	1.60x10-12	↓	0.48545
110	M+FA-H	C22H38O7	Ascorbyl palmitate	459.261	7.798	Negative	1.84428	1.58x10-21	↓	0.368747
111	M+H	C37H62O12	Cyclopassifloside X	699.431	9.259	Positive	1.85553	4.98x10-12	↓	0.42725
112	M+H	C23H36O7	Pravastatin	425.253	7.792	Positive	2.10197	1.34x10-22	↓	0.344301
113	M-H	C12H24N2O3	Isoleucyl-Isoleucine	243.171	4.71	Negative	1.9231	2.46x10-07	↓	0.21479
114	M+H	C9H14O	(3Z,6Z)-3,6-Nonadienal	139.112	6.303	Positive	1.66328	9.30x10-20	↓	0.494761
115	M-H	C8H16O3	8-Hydroxyoctanoate	159.103	5.618	Negative	1.16783	1.19x10-03	↑	15.9295
116	M-H	C7H13NO3S	N-Acetyl-L-methionine	190.054	4.257	Negative	1.53917	3.26x10-11	↑	3.14557
117	M+FA-H	C15H26O4	Ethylene brassylate	315.182	7.655	Negative	2.2237	5.55x10-19	↓	0.256459
118	M+FA-H	C16H21N3O8S	Cephalosporin C	460.104	4.296	Negative	2.68155	1.72x10-16	↓	0.198544
119	M-H	C8H14O	4-Octen-3-one	125.097	5.891	Negative	2.25219	6.33x10-28	↓	0.256331
120	M+H	C6H10O4	Solerol	147.065	5.917	Positive	2.08093	1.46x10-22	↓	0.361957
121	M-H	C12H11NO5	2-{[hydroxy(4-methoxy-1-benzofuran-5-yl)methylidene]amino}acetic acid	248.057	4.05	Negative	1.85003	2.59x10-07	↑	5.50089
122	M+Na	C24H32O8	2-Methoxyestrone 3-glucuronide	471.198	3.657	Positive	1.94125	1.92x10-05	↓	0.195927
123	M-H	C27H44O8	Pregnanediol-3-glucuronide	495.297	7.681	Negative	1.47921	1.57x10-04	↓	0.259466
124	M+H	C6H11NO2S	trans-S-(1-Propenyl)-L-cysteine	162.058	2.405	Positive	1.9078	6.77x10-16	↓	0.410136
125	M+FA-H	C10H16O2	5,6-Dihydro-6-pentyl-2H-pyran-2-one	213.113	6.643	Negative	1.89038	1.13x10-25	↓	0.353631
126	M+H	C11H18O4	alpha-Carboxy-delta-decalactone	215.128	5.393	Positive	1.89784	1.19x10-22	↓	0.411841
127	M+H	C5H6O3	Norfuraneol	115.039	5.517	Positive	1.85051	7.23x10-29	↓	0.434624
128	M+H, M+Na	C19H27N3O9S	2-amino-4-({1-[(carboxymethyl)-C-hydroxycarbonimidoyl]-2-{[1,3-dihydroxy-1-(2-hydroxyphenyl)propan-2-yl]sulfanyl}ethyl}-C-hydroxycarbonimidoyl)butanoic acid	474.154	5.917	Positive	2.21135	2.26x10-24	↓	0.326453
129	M+H	C9H11NO	2-(2-Furanyl)-3,4,5,6-tetrahydropyridine	150.091	4.938	Positive	1.77901	1.82x10-27	↓	0.450729
130	M+NH4	C18H30O8	6-Epi-7-isocucurbic acid glucoside	392.227	7.475	Positive	2.29342	6.47x10-16	↓	0.306116
131	M+H	C11H20N2O4	Isoleucyl-Hydroxyproline	245.149	3.354	Positive	2.06962	7.56x10-04	↑	8.07209
132	M+H, M+Na	C14H14N8O4S3	Cefazolin	455.037	5.2	Positive	3.08159	3.36x10-02	↑	45.4582
133	M+H	C18H32O4	15,16-DiHODE	313.237	8.774	Positive	2.14208	3.51x10-17	↓	0.338474
134	M+H	C10H12N2O	Cotinine	177.102	1.498	Positive	1.30472	1.84x10-02	↑	5.94561
135	M+H, M+NH4, M+Na	C20H34O8	Acetyl tributyl citrate	403.232	7.986	Positive	2.2992	3.91x10-15	↓	0.304308
136	M+H	C10H16O3	(S)-Oleuropeic acid	185.117	6.455	Positive	1.96349	1.89x10-23	↓	0.3782
137	M+H	C20H32O7	20-Trihydroxy-leukotriene-B4	385.222	7.986	Positive	2.27503	3.99x10-16	↓	0.309929
138	M+NH4, M+Na, M+H	C26H38N4O4	Ceanothine C	488.322	10.114	Positive	2.5916	7.97x10-11	↑	5.24369
139	M+FA-H	C17H26N6O4	Pentosidine	423.201	7.992	Negative	2.17998	3.43x10-17	↓	0.289899
140	M+FA-H	C24H42O7	Ascorbyl stearate	487.292	8.122	Negative	2.07596	8.08x10-17	↓	0.315612
141	M+H	C6H6	Benzene	79.054	4.345	Positive	1.68883	2.52x10-20	↓	0.472376
142	M+FA-H	C8H16O2	(3R,5Z)-5-Octene-1,3-diol	189.113	5.087	Negative	1.72842	2.07x10-19	↓	0.420319
143	M+H	C5H4N4O2	Oxypurinol	153.041	3.354	Positive	1.43289	7.64x10-09	↑	2.25724
144	M+H	C10H14O4	3-(4-Hydroxy-3-methoxyphenyl)-1,2-propanediol	199.097	5.131	Positive	1.67963	1.72x10-23	↓	0.481604
145	M+H	C5H10O	2-Methyl-2-buten-1-ol	87.08	3.342	Positive	2.20198	6.00x10-25	↓	0.316669
146	M+H	C8H10O3	2-Furanylmethyl propanoate	155.07	3.836	Positive	1.75373	1.36x10-21	↓	0.4275
147	M+NH4	C17H34O3	Avocadene	304.284	7.917	Positive	1.24303	9.14x10-05	↑	2.84713
148	M+FA-H	C13H24O	4-(2,6,6-Trimethyl-1-cyclohexenyl)-2-butanol	241.181	9.057	Negative	1.78464	1.11x10-12	↓	0.347794
149	M+H, M+Na	C30H27NO7	Acrimarine H	514.186	7.792	Positive	2.0746	3.87x10-24	↓	0.352925
150	M+H	C15H29NO5	3-hydroxyoctanoyl carnitine	304.212	5.406	Positive	1.44627	6.07x10-05	↓	0.466131
151	M+H	C11H16O3	Isobutyl 2-furanpropionate	197.117	5.917	Positive	1.69037	3.52x10-21	↓	0.488664
152	M+FA-H	C20H36O5	Prostaglandin F1a	401.255	8.525	Negative	1.88838	3.15x10-13	↓	0.371498
153	M+H	C19H32O6	5,7-Megastigmadien-9-ol glucoside	357.227	8.041	Positive	2.08873	5.67x10-14	↓	0.365756
154	M+H	C10H12	p-Mentha-1,3,5,8-tetraene	133.101	5.393	Positive	1.67355	5.57x10-22	↓	0.489822
155	M-H	C9H15NO3	Pseudoecgonine	184.098	4.607	Negative	1.82139	3.51x10-20	↓	0.379394
156	M+H, M+NH4, M+Na	C26H43NO6	3a,7b,12a-Trihydroxyoxocholanyl-Glycine	466.316	7.31	Positive	1.01812	2.75x10-04	↑	2.94852
157	M+H	C19H30O7	5-Megastigmen-7-yne-3,9-diol 3-glucoside	371.206	7.709	Positive	2.30188	7.32x10-13	↓	0.319167
158	M+NH4	C16H11NO3	Piperolactam A	283.107	7.062	Positive	1.41803	2.10x10-07	↓	0.475794
159	M+FA-H	C10H16O4	(1R,2R,3S,1'R)-Nepetalinic acid	245.103	6.267	Negative	1.8943	2.64x10-12	↓	0.380846
160	M-H	C9H8O6S	(2E)-3-[3-(sulfooxy)phenyl]prop-2-enoic acid	242.997	5.009	Negative	1.0961	7.57x10-06	↑	2.38463
161	M+H	C9H13NO	2-(2-Furanyl)piperidine	152.107	6.469	Positive	1.77875	2.94x10-21	↓	0.45291
162	M+H	C20H34O6	20-Hydroxy-PGF2a	371.242	8.249	Positive	1.69151	2.78x10-08	↓	0.468787
163	M+FA-H	C19H34O5	13-Hydroxy-9-methoxy-10-oxo-11-octadecenoic acid	387.239	8.252	Negative	1.73043	1.21x10-11	↓	0.415781
164	M+H	C10H16O4	Matsutakic acid A	201.112	4.855	Positive	1.90739	6.86x10-23	↓	0.407818
165	M+FA-H	C7H14O	2-Heptanone	159.103	5.995	Negative	1.36073	2.16x10-03	↑	20.8378
166	M+NH4	C17H17NO4	N-trans-p-Coumaroyloctopamine	317.149	4.317	Positive	1.78028	2.88x10-11	↓	0.350543
167	M-H	C7H10O3	Erinapyrone A	141.056	3.635	Negative	1.75486	7.35x10-26	↓	0.40407
168	M+FA-H	C19H25N3O10S	2-amino-4-[(2-{[2-carboxy-2-hydroxy-1-(4-hydroxyphenyl)ethyl]sulfanyl}-1-[(carboxymethyl)-C-hydroxycarbonimidoyl]ethyl)-C-hydroxycarbonimidoyl]butanoic acid	532.125	7.824	Negative	2.38011	4.72x10-22	↓	0.235515
169	M+FA-H	C13H20O5	2-[4-(3-Hydroxypropyl)-2-methoxyphenoxy]-1,3-propanediol	301.129	6.929	Negative	1.47268	4.03x10-03	↑	8.01781
170	M+H	C8H12O4	Ethyl 2,4-dioxohexanoate	173.081	4.331	Positive	1.68919	1.38x10-11	↓	0.450413
171	M-H	C26H29N3O6	Nicardipine	478.199	5.087	Negative	2.02535	3.99x10-09	↓	0.243812
172	M-H	C12H20O6	Glycerol tripropanoate	259.119	6.669	Negative	1.92155	9.25x10-13	↓	0.373023
173	M+FA-H	C10H16O	(R)-Campholenic aldehyde	197.118	6.968	Negative	2.4986	1.90x10-22	↓	0.199586
174	M+FA-H	C8H16O	Octanal	173.118	6.306	Negative	1.55306	6.80x10-15	↓	0.480312
175	M-H	C12H15NO4	N-lactoyl-Phenylalanine	236.093	5.528	Negative	1.21888	1.45x10-06	↑	2.16325
176	M+H	C9H16O2	6-Butyltetrahydro-2H-pyran-2-one	157.122	6.303	Positive	1.70375	1.14x10-18	↓	0.479325
177	M-H	C13H16O7	p-Cresol glucuronide	283.082	5.164	Negative	1.1085	9.18x10-03	↑	2.35751
178	M+FA-H	C16H26O6	(-)-trans-Carveol glucoside	359.171	7.266	Negative	1.95159	3.36x10-12	↓	0.325241
179	M+FA-H	C3H6O2S	2-Mercaptopropanoic acid	151.007	0.8	Negative	1.25439	2.06x10-06	↑	2.34422
180	M-H	C18H34O6	Sorbitan laurate	345.228	7.538	Negative	1.6227	1.83x10-18	↓	0.450134
181	M+FA-H	C11H14O	4,4alpha,5,6-Tetrahydro-7-methyl-2(3H)-naphthalenone	207.103	9.096	Negative	1.28561	2.00x10-09	↑	2.24866
182	M+H	C11H20O6	Prenyl glucoside	249.133	4.124	Positive	2.2365	4.91x10-25	↓	0.282947
183	M+H	C7H10O3	5-Ethyl-3-hydroxy-4-methyl-2(5H)-furanone	143.07	6.358	Positive	1.93726	5.10x10-21	↓	0.403934
184	M+H, M+Na	C19H14O7	17-hydroxy-11,15-dimethoxy-6,8,20-trioxapentacyclo[10.8.0.02,?.03,?.01?,1?]icosa-1(12),2(9),4,10,14,16,18-heptaen-13-one	355.081	4.372	Positive	2.82291	4.65x10-02	↑	6.95472
185	M+Na	C10H18O5	2-Hydroxydecanedioic acid	241.104	5.31	Positive	1.94636	1.21x10-21	↓	0.396035
186	M-2H	C60H94O28	Lablaboside D	630.288	4.775	Negative	1.80609	1.52x10-05	↑	10.5591
187	M+FA-H	C8H14O4	Dimethyl adipate	219.087	3.466	Negative	1.74155	1.04x10-16	↓	0.37303
188	M+H, M+Na	C6H12N2O4	Serylalanine	177.087	0.718	Positive	1.40817	2.58x10-08	↑	3.58742
189	M-H	C4H9NO2	3-Aminobutanoic acid	102.056	0.685	Negative	1.01349	3.54x10-07	↑	2.11707
190	M+FA-H	C12H20O3	Cucurbic acid	257.14	6.682	Negative	1.66978	3.88x10-16	↓	0.440841
191	M+H	C4H6S	Divinyl sulfide	87.026	3.726	Positive	2.61212	3.55x10-18	↓	0.244412
192	M-H	C13H13Cl2N3O3	Iprodione	328.026	5.891	Negative	1.51698	2.49x10-22	↓	0.492134
193	M-H	C6H6O5	Zymonic acid	157.014	1.587	Negative	1.21385	3.30x10-02	↑	4.4107
194	M-H	C24H42O10	12-Hydroxy-13-O-D-glucuronoside-octadec-9Z-enoate	489.271	8.096	Negative	1.09494	3.20x10-07	↑	2.49949
195	M+H	C9H16O3	Butyl 3-hydroxy-2-methylidenebutanoate	173.117	4.427	Positive	1.76654	5.47x10-22	↓	0.458297
196	M+FA-H	C14H26O4	Diethyl decanedioate	303.182	7.045	Negative	1.90719	1.22x10-13	↓	0.384356
197	M+NH4	C3H3N3O3	Cyanuric acid	147.051	1.319	Positive	1.45477	2.59x10-04	↓	0.283195

## Sheet: Supplementary Table 9
Gene	Species	Forward (5’-3’)	Reverse (5’-3’)
hprt	Mouse	AGTCCCAGCGTCGTGATTAG	TTTCCAAATCCTCGGCATAATGA
xor	Mouse	ATGACGAGGACAACGGTAGAT	TCATACTTGGAGATCATCACGGT
pnp	Mouse	ATCTGTGGTTCCGGCTTAGGA	TGGGGAAAGTTGGGTATCTCAT
nrf2	Mouse	TAGATGACCATGAGTCGCTTGC	GCCAAACTTGCTCCATGTCC
sod1	Mouse	ATGGCGATGAAAGCGGTGT	CCTTGTGTATTGTCCCCATACTG
cat	Mouse	TGGCACACTTTGACAGAGAGC	CCTTTGCCTTGGAGTATCTGG
GAPDH	Mouse	AGGTCGGTGTGAACGGATTTG	TGTAGACCATGTAGTTGAGGTCA
Actin	Mouse	GGCTGTATTCCCCTCCATCG	CCAGTTGGTAACAATGCCATGT
